# Supplementary material for: An interactive meta-analysis of MRI biomarkers of myelin
Source: eLife. 2020 Oct 21;9:e61523. doi: 10.7554/eLife.61523 (PMC7647401; doi:10.7554/eLife.61523)
Supplement: Source code 1. — In order to execute the notebook, the Python (3.7) and R (3.6) interpreters are required, as well as the R packages metafor (2.4) and multcomp (1.4), and the following Python packages: numpy (1.18.4); pandas (0.25.3); plotly (4.8.1); rpy2 (3.3.4); xlrd (1.2.0). The notebook assumes that the spreadsheet is in the same path as the notebook itself. More details are provided here: https://github.com/matteomancini/myelin-meta-analysis (Mancini, 2020; copy archived at swh:1:rev:17ca8673c9e15c54ad0b814248b69232b63c3a38). [file elife-61523-code1.zip]

Archive with 1 entries (1 files):
- interactive_figures.ipynb
