# Supplementary material for: An interactive meta-analysis of MRI biomarkers of myelin
Source: eLife. 2020 Oct 21;9:e61523. doi: 10.7554/eLife.61523 (PMC7647401; doi:10.7554/eLife.61523)
Supplement: Supplementary file 1. [file elife-61523-supp1.zip]

Archive with 2 entries (2 files):
- interactive_figures.html
- __MACOSX/._interactive_figures.html
